# Supplementary material for: Ubiquitin-related genes are differentially expressed in isogenic lines contrasting for pericarp cell size and grain weight in hexaploid wheat
Source: BMC Plant Biol. 2018 Jan 25;18:22. doi: 10.1186/s12870-018-1241-5 (PMC5784548; doi:10.1186/s12870-018-1241-5)
Supplement: Supplementary file 1 — Comparison of CSS and TGAC gene models. (XLSX 21 kb) [file 12870_2018_1241_MOESM1_ESM.xlsx]

## Sheet: CSS v TGAC
TGAC transcript id	CSS transcript ID	DE in TGACv1?	qval_TGAC	beta_TGAC	DE in CSS?	qval_CSS	beta_CSS	Comparison class
TRIAE_CS42_5AL_TGACv1_378188_AA1251790.1	Traes_5AL_CA424FE08.2	Y	0.0291958	2.8098	N	1	-0.207142	CSS 3' truncation
TRIAE_CS42_2DL_TGACv1_157942_AA0502830.1	Traes_2DL_E1640BFDC.1	Y	0.0421412	0.651625	N	1	0.123917	CSS 5' and 3' truncation
TRIAE_CS42_5AL_TGACv1_374078_AA1189690.1	Traes_5AL_8BF894427.2	Y	6.34929e-07	1.48296	N	1	0.222088	CSS 5' and 3' truncation
TRIAE_CS42_5AL_TGACv1_374446_AA1200420.1	Traes_5AL_0573B44BE.1	Y	0.0280873	0.79988	N	1	0.294216	CSS 5' and 3' truncation
TRIAE_CS42_5AL_TGACv1_374560_AA1203240.1	Traes_5AL_32B5C730F.1	Y	0.0322377	-0.659328	N	1	-0.688093	CSS 5' and 3' truncation
TRIAE_CS42_5AL_TGACv1_377520_AA1247660.1	Traes_5AL_55BB0BEFC.1	Y	0.0471155	0.400869	N	1	0.313858	CSS 5' and 3' truncation
TRIAE_CS42_5AL_TGACv1_377986_AA1250630.1	Traes_5AL_999D96884.1	Y	6.13858e-08	-4.10758	Y	1.61997e-09	-3.56397	CSS 5' and 3' truncation
TRIAE_CS42_5AL_TGACv1_378334_AA1252720.1	Traes_5AL_1639C7AB0.1	Y	1.58559e-10	-2.10993	N	NA	NA	CSS 5' and 3' truncation
TRIAE_CS42_5AS_TGACv1_393493_AA1273190.4	Traes_5AS_9D5B8EA01.1	Y	7.59809e-10	1.52791	Y	1.6858e-12	1.0826	CSS 5' and 3' truncation
TRIAE_CS42_5DL_TGACv1_433728_AA1420750.1	Traes_5DL_531A38273.1	Y	0.0162725	0.79071	N	NA	NA	CSS 5' and 3' truncation
TRIAE_CS42_7DS_TGACv1_622195_AA2034920.1	Traes_7DS_E14CFC6F2.2	Y	0.000148258	-1.08737	Y	3.77336e-05	-1.20825	CSS 5' and 3' truncation
TRIAE_CS42_5AS_TGACv1_392838_AA1265240.1	Traes_5BL_6C1EFA808.1	Y	1.60431e-07	4.44711	Y	0.0402576	0.692253	CSS 5' and 3' truncation + chromosome
TRIAE_CS42_5AS_TGACv1_392838_AA1265240.2	Traes_5BL_6C1EFA808.1	Y	0.0291958	2.99767	Y	0.0402576	0.692253	CSS 5' and 3' truncation + chromosome
TRIAE_CS42_5BS_TGACv1_427448_AA1393420.1	Traes_1AS_2B7CD7B59.1	Y	7.12792e-07	0.708748	N	1	-0.265728	CSS 5' and 3' truncation + chromosome
TRIAE_CS42_5AL_TGACv1_373986_AA1186560.2	Traes_5AL_3AA4476D6.1	Y	2.23939e-05	4.75748	Y	6.40801e-51	6.25934	CSS 5' truncation
TRIAE_CS42_5AL_TGACv1_373986_AA1186560.3	Traes_5AL_3AA4476D6.1	Y	4.63789e-07	4.98054	Y	6.40801e-51	6.25934	CSS 5' truncation
TRIAE_CS42_5AL_TGACv1_373995_AA1186970.1	Traes_5AL_D57725ABD.1	N	1	-0.368273	Y	2.03016e-05	1.20092	CSS 5' truncation
TRIAE_CS42_5AL_TGACv1_374080_AA1189800.1	Traes_5AL_F1F202C88.1	Y	1.64845e-36	1.39532	Y	4.12606e-29	1.22359	CSS 5' truncation
TRIAE_CS42_5AL_TGACv1_374080_AA1189810.1	Traes_5AL_5DE16F8EA.2	Y	6.34929e-07	3.20017	Y	1.20091e-10	1.86219	CSS 5' truncation
TRIAE_CS42_5AL_TGACv1_374097_AA1190260.1	Traes_5AL_1F7681FE3.1	Y	4.63789e-07	2.30019	NA	NA	NA	CSS 5' truncation
TRIAE_CS42_5AL_TGACv1_374319_AA1196780.1	Traes_5AL_FCDD18A4D.1	Y	0.00192254	-1.44243	Y	0.00235992	-1.23319	CSS 5' truncation
TRIAE_CS42_5AL_TGACv1_374542_AA1202810.4	Traes_5AL_00CC4E7C6.1	Y	3.61151e-07	-3.84998	Y	3.68623e-11	-2.24193	CSS 5' truncation
TRIAE_CS42_5AL_TGACv1_375361_AA1220430.2	Traes_5AL_385883702.1	Y	0.0421412	-0.514786	Y	0.000333123	-0.501334	CSS 5' truncation
TRIAE_CS42_5AL_TGACv1_375845_AA1227980.1	Traes_5AL_2EDDF65BE.2	Y	0.00100108	-0.567318	Y	7.98525e-06	-0.752593	CSS 5' truncation
TRIAE_CS42_5AL_TGACv1_375845_AA1227990.1	Traes_5AL_AC299D3FF.1	Y	4.82949e-15	-1.3539	Y	7.36783e-11	-1.46425	CSS 5' truncation
TRIAE_CS42_5AL_TGACv1_376402_AA1236390.1	Traes_5AL_DD1665D87.2	Y	0.000706609	-0.512524	Y	0.0234475	-0.451294	CSS 5' truncation
TRIAE_CS42_5AL_TGACv1_376619_AA1239170.1	Traes_5AL_B8B668113.1	N	1	-1.19817	Y	0.0451543	-0.911577	CSS 5' truncation
TRIAE_CS42_5AL_TGACv1_376953_AA1242690.2	Traes_5AL_F09A6AECA.2	Y	1.53127e-13	-5.36431	Y	9.28411e-38	-1.65251	CSS 5' truncation
TRIAE_CS42_1AS_TGACv1_019083_AA0060340.1	NC	Y	1.42007e-05	-3.43585	NC	NC	NC	CSS missing
TRIAE_CS42_2AL_TGACv1_095650_AA0313320.1	NC	Y	0.000486521	-1.94614	NC	NC	NC	CSS missing
TRIAE_CS42_2AL_TGACv1_095650_AA0313330.1	NC	Y	0.00493717	-1.95239	NC	NC	NC	CSS missing
TRIAE_CS42_2AL_TGACv1_095956_AA0316040.1	NC	Y	5.16161e-09	-1.61425	NC	NC	NC	CSS missing
TRIAE_CS42_2AL_TGACv1_095956_AA0316050.1	NC	Y	1.11368e-10	-1.73947	NC	NC	NC	CSS missing
TRIAE_CS42_2DS_TGACv1_177196_AA0568430.1	NC	Y	4.56848e-06	3.8968	NC	NC	NC	CSS missing
TRIAE_CS42_2DS_TGACv1_177488_AA0578600.1	NC	Y	0.0465123	-4.61764	NC	NC	NC	CSS missing
TRIAE_CS42_3AS_TGACv1_211411_AA0689940.1	NC	Y	0.0129013	3.01235	NC	NC	NC	CSS missing
TRIAE_CS42_3DL_TGACv1_250330_AA0866270.1	NC	Y	0.0265366	-1.74323	NC	NC	NC	CSS missing
TRIAE_CS42_3DL_TGACv1_250633_AA0871340.1	NC	Y	0.000945037	-0.706526	NC	NC	NC	CSS missing
TRIAE_CS42_4BL_TGACv1_321219_AA1057420.1	NC	Y	0.0223432	-1.75445	NC	NC	NC	CSS missing
TRIAE_CS42_5AL_TGACv1_374025_AA1188070.1	NC	Y	0.000844327	2.08917	NC	NC	NC	CSS missing
TRIAE_CS42_5AL_TGACv1_374097_AA1190230.1	NC	Y	2.32138e-05	0.549625	NC	NC	NC	CSS missing
TRIAE_CS42_5AL_TGACv1_374249_AA1195190.1	NC	Y	8.00531e-26	2.10418	NC	NC	NC	CSS missing
TRIAE_CS42_5AL_TGACv1_374374_AA1198360.1	NC	Y	0.000814918	-0.858441	NC	NC	NC	CSS missing
TRIAE_CS42_5AL_TGACv1_374446_AA1200410.1	NC	Y	4.05933e-10	1.48288	NC	NC	NC	CSS missing
TRIAE_CS42_5AL_TGACv1_374657_AA1205780.1	NC	Y	0.0465123	-2.5396	NC	NC	NC	CSS missing
TRIAE_CS42_5AL_TGACv1_374675_AA1206250.1	NC	Y	0.0162725	-2.53558	NC	NC	NC	CSS missing
TRIAE_CS42_5AL_TGACv1_375085_AA1215790.1	NC	Y	0.000596938	1.13564	NC	NC	NC	CSS missing
TRIAE_CS42_5AL_TGACv1_375493_AA1222690.2	NC	Y	1.82949e-06	-4.05982	NC	NC	NC	CSS missing
TRIAE_CS42_5AL_TGACv1_375721_AA1226170.1	NC	Y	0.00034598	0.960701	NC	NC	NC	CSS missing
TRIAE_CS42_5AL_TGACv1_375857_AA1228100.1	NC	Y	0.0034291	-1.96826	NC	NC	NC	CSS missing
TRIAE_CS42_5AL_TGACv1_376076_AA1231790.1	NC	Y	0.00107748	1.06646	NC	NC	NC	CSS missing
TRIAE_CS42_5AL_TGACv1_376877_AA1241920.1	NC	Y	0.0233112	-1.40541	NC	NC	NC	CSS missing
TRIAE_CS42_5AL_TGACv1_376877_AA1241930.1	NC	Y	2.47288e-30	-1.59211	NC	NC	NC	CSS missing
TRIAE_CS42_5AL_TGACv1_376953_AA1242680.1	NC	Y	1.62117e-17	-3.77089	NC	NC	NC	CSS missing
TRIAE_CS42_5AL_TGACv1_376953_AA1242690.1	NC	Y	1.59489e-13	-5.45392	NC	NC	NC	CSS missing
TRIAE_CS42_5AS_TGACv1_393235_AA1270150.1	NC	Y	3.09123e-05	4.16119	NC	NC	NC	CSS missing
TRIAE_CS42_5AS_TGACv1_393473_AA1272910.1	NC	Y	1.79521e-05	-0.859831	NC	NC	NC	CSS missing
TRIAE_CS42_5AS_TGACv1_393577_AA1274040.1	NC	Y	1.13487e-26	4.54291	NC	NC	NC	CSS missing
TRIAE_CS42_5AS_TGACv1_393580_AA1274130.1	NC	Y	1.17287e-18	2.80087	NC	NC	NC	CSS missing
TRIAE_CS42_5AS_TGACv1_393696_AA1275280.2	NC	Y	1.67301e-35	-1.26795	NC	NC	NC	CSS missing
TRIAE_CS42_5AS_TGACv1_393726_AA1275550.1	NC	Y	3.47954e-10	4.35224	NC	NC	NC	CSS missing
TRIAE_CS42_5AS_TGACv1_393783_AA1275990.1	NC	Y	4.55189e-22	5.30022	NC	NC	NC	CSS missing
TRIAE_CS42_5AS_TGACv1_393897_AA1277010.1	NC	Y	7.12792e-07	-0.889327	NC	NC	NC	CSS missing
TRIAE_CS42_5AS_TGACv1_394352_AA1279770.1	NC	Y	0.000179057	1.94995	NC	NC	NC	CSS missing
TRIAE_CS42_5AS_TGACv1_394531_AA1280840.1	NC	Y	0.00600208	-1.44564	NC	NC	NC	CSS missing
TRIAE_CS42_5AS_TGACv1_395074_AA1282530.1	NC	Y	6.68619e-18	4.68987	NC	NC	NC	CSS missing
TRIAE_CS42_5AS_TGACv1_395084_AA1282570.1	NC	Y	0.00736619	-0.863411	NC	NC	NC	CSS missing
TRIAE_CS42_5AS_TGACv1_402215_AA1284070.1	NC	Y	2.32353e-05	-1.10261	NC	NC	NC	CSS missing
TRIAE_CS42_6AL_TGACv1_471516_AA1510240.1	NC	Y	0.00311149	1.67205	NC	NC	NC	CSS missing
TRIAE_CS42_6BL_TGACv1_503194_AA1627460.1	NC	Y	1.1216e-05	-1.11881	NC	NC	NC	CSS missing
TRIAE_CS42_7AS_TGACv1_571015_AA1843630.1	NC	Y	0.015499	-3.67408	NC	NC	NC	CSS missing
TRIAE_CS42_7BL_TGACv1_577371_AA1873630.1	NC	Y	5.06253e-05	2.78437	NC	NC	NC	CSS missing
TRIAE_CS42_7BS_TGACv1_592547_AA1940160.1	NC	Y	0.000238934	0.687773	NC	NC	NC	CSS missing
TRIAE_CS42_7DS_TGACv1_621701_AA2023630.1	NC	Y	6.64304e-05	2.42955	NC	NC	NC	CSS missing
TRIAE_CS42_U_TGACv1_641674_AA2101090.1	NC	Y	6.66571e-05	3.5657	NC	NC	NC	CSS missing
TRIAE_CS42_2BS_TGACv1_148693_AA0494610.1	Traes_2BS_009718F07.2	Y	0.026454	-4.30434	N	1	-0.295675	CSS split
TRIAE_CS42_2BS_TGACv1_148693_AA0494610.1	Traes_2BS_2272AAEE2.2	Y			N	1	-0.043573	CSS split
TRIAE_CS42_5AL_TGACv1_374231_AA1194360.2	Traes_5AL_C1E3FCB4F.1	Y	0.00460299	-0.489315	N	1	-0.215804	CSS split
TRIAE_CS42_5AL_TGACv1_374231_AA1194360.2	Traes_5AL_CD19FF15F.1	Y			N	1	-0.775682	CSS split
TRIAE_CS42_5AL_TGACv1_374321_AA1196890.1	Traes_5AL_4B1DD2A62.1	Y	3.08748e-12	-3.35258	N	NA	NA	CSS split
TRIAE_CS42_5AL_TGACv1_374321_AA1196890.1	Traes_5AL_1D8F705CE.1	Y			Y	2.26958e-05	-1.68698	CSS split
TRIAE_CS42_5AL_TGACv1_374321_AA1196890.1	Traes_5AL_2EC36FC33.1	Y			Y	1.89406e-11	-1.4335	CSS split
TRIAE_CS42_5AL_TGACv1_374321_AA1196890.1	Traes_5AL_E24DCCFF0.1	Y			N	0.110206	-0.984869	CSS split
TRIAE_CS42_5AL_TGACv1_375394_AA1220930.4	Traes_5AL_67878B82B.1	Y	0	9.48723	N	1	-0.120041	CSS split
TRIAE_CS42_5AL_TGACv1_375394_AA1220930.4	Traes_5AL_0C2D144B0.1	Y			N	1	0.332561	CSS split
TRIAE_CS42_5AS_TGACv1_393119_AA1268700.1	Traes_5AS_AF0876292.1	Y	0.00311149	-0.548304	N	1	-0.476298	CSS split
TRIAE_CS42_5AS_TGACv1_393119_AA1268700.1	Traes_5AS_25E2451D6.1	Y			N	1	-0.602147	CSS split
TRIAE_CS42_7AL_TGACv1_556075_AA1754700.1	Traes_7AL_A29227860.2	Y	0.0124735	4.40991	N	1	0.196081	CSS split
TRIAE_CS42_7AL_TGACv1_556075_AA1754700.1	Traes_7AL_773C8EC8C.1	Y			N	NA	NA	CSS split
TRIAE_CS42_5AL_TGACv1_374233_AA1194500.1	Traes_5AL_158704A70.1	N	NA	NA	Y	5.32338e-13	-4.15087	CSS structure change
TRIAE_CS42_5AL_TGACv1_374413_AA1199590.1	Traes_5AL_A9CF39101.1	Y	0.0327178	3.19156	N	1	1.42524	CSS structure change
TRIAE_CS42_1BS_TGACv1_049354_AA0149980.1	Traes_1BS_C59E4945B.2	Y	0.0431697	-0.500455	Y	0.030025	-0.489129	No change
TRIAE_CS42_5AL_TGACv1_375845_AA1227940.1	Traes_5AL_1C4AB8F62.1	N	1	-0.19143	Y	0.00239976	0.463947	No change
TRIAE_CS42_5AL_TGACv1_376107_AA1232210.1	Traes_5AL_70C442FE1.2	N	NA	NA	Y	0.00227246	-0.571239	No change
TRIAE_CS42_5AS_TGACv1_392558_AA1260860.1	Traes_5AS_34C5341E4.1	Y	3.89764e-47	6.22871	Y	3.56937e-51	6.23087	No change
TRIAE_CS42_5AS_TGACv1_394776_AA1281770.1	Traes_5AS_78CA97493.2	Y	1.42664e-06	-0.680377	Y	6.58283e-07	-0.637313	No change
TRIAE_CS42_5AS_TGACv1_394776_AA1281770.3	Traes_5AS_78CA97493.2	Y	0.0410736	-0.541572	Y	6.58283e-07	-0.637313	No change
TRIAE_CS42_5AS_TGACv1_393572_AA1273920.1	Traes_5AS_BD279FFF4.2	Y	2.40548e-13	-4.87449	Y	6.04914e-16	-4.19219	TGAC 5' truncation
NC	Traes_5AL_78644A5C4.1	NC	NC	NC	Y	3.20186e-08	-2.53954	TGAC missing
NC	Traes_5AL_BAB11D9B4.3	NC	NC	NC	Y	0.0210274	0.85319	TGAC missing
NC	Traes_5BS_3B409615C.1	NC	NC	NC	Y	1.95259e-05	1.52095	TGAC missing
NC	Traes_2AS_8F1446457.2	NC	NC	NC	Y	0.000118662	0.949916	TGAC missing
NC	TRAES3BF002600020CFD_t1	NC	NC	NC	Y	0.0443687	2.64636	TGAC missing
TRIAE_CS42_5AL_TGACv1_374727_AA1207530.1	Traes_5AL_F8182F2FB.1	Y	0.00242712	-0.509455	Y	0.0214748	-0.436297	CSS fused
TRIAE_CS42_5AL_TGACv1_374727_AA1207540.1	Traes_5AL_F8182F2FB.1	N	1	-0.386181	Y			CSS fused
TRIAE_CS42_5AL_TGACv1_376411_AA1236550.1	Traes_5AL_58BA759B9.5	Y	1.0594e-10	6.00716	Y	1.8181e-64	2.23482	CSS fused
TRIAE_CS42_5AL_TGACv1_376411_AA1236560.1	Traes_5AL_58BA759B9.5	Y	0.00120007	1.35765	Y			CSS fused
