# Supplementary material for: Ubiquitin-related genes are differentially expressed in isogenic lines contrasting for pericarp cell size and grain weight in hexaploid wheat
Source: BMC Plant Biol. 2018 Jan 25;18:22. doi: 10.1186/s12870-018-1241-5 (PMC5784548; doi:10.1186/s12870-018-1241-5)
Supplement: Supplementary file 2 — Enriched GO terms in the across time comparisons. (XLSX 20 kb) [file 12870_2018_1241_MOESM2_ESM.xlsx]

## Sheet: upregulated common
Goseq enriched GO terms - upregulated common transcripts (n=1532)									Metabolic process
category	numDEInCat	numInCat	term_ID	ontology	p-value	adjusted p-value			Biological regulation
GO:0006952	72	162	defense response	BP	1.53574e-86	3.06687e-83			defense response
GO:0000160	32	292	phosphorelay signal transduction system	BP	3.01841e-18	1.20555e-15
GO:0006508	64	1455	proteolysis	BP	2.66452e-14	8.86843e-12
GO:0006465	8	27	signal peptide processing	BP	4.58416e-09	1.01717e-06
GO:0055114	90	3409	oxidation-reduction process	BP	8.71472e-08	1.24309e-05
GO:0005975	46	1455	carbohydrate metabolic process	BP	2.43225e-06	0.000251606
GO:0006402	6	27	mRNA catabolic process	BP	2.51984e-06	0.000251606
GO:0010189	3	3	vitamin E biosynthetic process	BP	3.55182e-06	0.000322408
GO:0010252	3	5	auxin homeostasis	BP	3.27877e-05	0.00261908
GO:0009058	17	372	biosynthetic process	BP	5.93729e-05	0.00422044
GO:0016310	7	66	phosphorylation	BP	6.02922e-05	0.00422044
GO:0019432	3	6	triglyceride biosynthetic process	BP	6.95916e-05	0.00463248
GO:0006090	4	20	pyruvate metabolic process	BP	0.000203912	0.0127254
GO:0006012	5	43	galactose metabolic process	BP	0.000431928	0.0261382
GO:0005991	2	3	trehalose metabolic process	BP	0.00068252	0.0360111
GO:0019310	2	3	inositol catabolic process	BP	0.00068524	0.0360111
GO:0030014	6	16	CCR4-NOT complex	CC	7.9485e-08	1.22101e-05
GO:0005787	5	14	signal peptidase complex	CC	1.39791e-06	0.000155091
GO:0030904	3	8	retromer complex	CC	0.000178207	0.01148
GO:0004857	56	164	enzyme inhibitor activity	MF	9.45754e-60	9.44336e-57
GO:0004869	23	67	cysteine-type endopeptidase inhibitor activity	MF	2.65388e-25	1.7666e-22
GO:0004190	36	308	aspartic-type endopeptidase activity	MF	2.78244e-21	1.38914e-18
GO:0004871	15	104	signal transducer activity	MF	4.96469e-11	1.41636e-08
GO:0016813	6	10	hydrolase activity, acting on carbon-nitrogen (but not peptide) bonds, in linear amidines	MF	2.36618e-09	5.90657e-07
GO:0045735	9	40	nutrient reservoir activity	MF	6.68592e-09	1.33518e-06
GO:0008233	12	96	peptidase activity	MF	2.41074e-08	4.37658e-06
GO:0004867	7	24	serine-type endopeptidase inhibitor activity	MF	4.51621e-08	7.51573e-06
GO:0020037	33	767	heme binding	MF	9.65327e-08	1.28517e-05
GO:0030170	18	273	pyridoxal phosphate binding	MF	2.26086e-07	2.82183e-05
GO:0016705	25	523	oxidoreductase activity, acting on paired donors, with incorporation or reduction of molecular oxygen	MF	5.15525e-07	6.0559e-05
GO:0051741	3	3	2-methyl-6-phytyl-1,4-benzoquinone methyltransferase activity	MF	3.55182e-06	0.000322408
GO:0050242	4	11	pyruvate, phosphate dikinase activity	MF	1.52283e-05	0.00132221
GO:0005506	27	738	iron ion binding	MF	2.6391e-05	0.00219595
GO:0008483	8	84	transaminase activity	MF	3.96313e-05	0.00304399
GO:0008237	7	66	metallopeptidase activity	MF	6.12883e-05	0.00422044
GO:0008234	11	222	cysteine-type peptidase activity	MF	0.000588034	0.0345384
GO:0004555	2	3	alpha,alpha-trehalase activity	MF	0.00068252	0.0360111
GO:0050113	2	3	inositol oxygenase activity	MF	0.00068524	0.0360111
GO:0016772	7	99	transferase activity, transferring phosphorus-containing groups	MF	0.000755341	0.0386773
GO:0003978	4	29	UDP-glucose 4-epimerase activity	MF	0.000847132	0.0422931
GO:0004553	26	881	hydrolase activity, hydrolyzing O-glycosyl compounds	MF	0.000993722	0.0484015

## Sheet: downregulated common
Goseq enriched GO terms - down-regulated common transcripts (n=300)										Metabolic process
category	numDEInCat	numInCat	term_ID	ontology	p-value	adjusted p-value				Biological regulation
GO:0005975	17	1455	carbohydrate metabolic process	BP	2.42343e-06	0.00161195				cation transport
GO:0000160	8	292	phosphorelay signal transduction system	BP	3.22875e-06	0.00161195
GO:0007165	8	404	signal transduction	BP	3.55068e-05	0.0118179
GO:0006813	3	33	potassium ion transport	BP	0.000141275	0.0403038
GO:0004553	15	881	hydrolase activity, hydrolyzing O-glycosyl compounds	MF	9.19891e-08	0.000183702
GO:0043531	18	1396	ADP binding	MF	2.97366e-07	0.00029692
GO:0005249	3	21	voltage-gated potassium channel activity	MF	3.37128e-05	0.0118179

## Sheet: 5A- unique
Goseq enriched GO terms - 5A- unique transcripts (n=1319)										Metabolic process
category	numDEInCat	numInCat	term_ID	ontology	p-value	adjusted p-value				Biological regulation
GO:0005975	53	1455	carbohydrate metabolic process	BP	4.36227e-11	8.71146e-08				defense response
GO:0042546	10	77	cell wall biogenesis	BP	7.94409e-08	3.96609e-05
GO:0010411	9	64	xyloglucan metabolic process	BP	1.78357e-07	5.55639e-05
GO:0006073	9	71	cellular glucan metabolic process	BP	4.41985e-07	9.06666e-05
GO:0000160	17	292	phosphorelay signal transduction system	BP	4.89605e-07	9.06666e-05
GO:0019538	8	64	protein metabolic process	BP	2.10301e-06	0.000349976
GO:0009664	5	22	plant-type cell wall organization	BP	9.19987e-06	0.00141324
GO:0009765	8	91	photosynthesis, light harvesting	BP	3.05271e-05	0.00406417
GO:0009688	3	6	abscisic acid biosynthetic process	BP	4.44734e-05	0.00505761
GO:0009415	3	6	response to water	BP	4.55913e-05	0.00505761
GO:0006952	9	162	defense response	BP	0.000338572	0.0321966
GO:0034551	2	3	mitochondrial respiratory chain complex III assembly	BP	0.00052351	0.0437428
GO:0009638	2	3	phototropism	BP	0.000525703	0.0437428
GO:0055114	68	3409	oxidation-reduction process	BP	0.000611437	0.0488416
GO:0005576	13	132	extracellular region	CC	2.6525e-08	1.76568e-05
GO:0005618	12	130	cell wall	CC	1.9424e-07	5.55639e-05
GO:0048046	10	84	apoplast	CC	1.94766e-07	5.55639e-05
GO:0004553	37	881	hydrolase activity, hydrolyzing O-glycosyl compounds	MF	9.16076e-10	9.14702e-07
GO:0004857	13	164	enzyme inhibitor activity	MF	3.49254e-07	8.71825e-05
GO:0016762	9	72	xyloglucan:xyloglucosyl transferase activity	MF	4.99415e-07	9.06666e-05
GO:0004556	5	23	alpha-amylase activity	MF	1.1179e-05	0.0015946
GO:0009540	3	6	zeaxanthin epoxidase [overall] activity	MF	4.44734e-05	0.00505761
GO:0020037	25	767	heme binding	MF	4.81194e-05	0.00505761
GO:0004871	8	104	signal transducer activity	MF	7.70291e-05	0.00769135
GO:0005506	22	738	iron ion binding	MF	0.00044831	0.0406943

## Sheet: 5A+ unique
Goseq enriched GO terms - 5A+ unique transcripts (n=957)									Metabolic process
category	numDEInCat	numInCat	term_ID	ontology	p-value	adjusted p-value			cation transport
GO:0005978	7	45	glycogen biosynthetic process	BP	3.24176e-07	0.000215793
GO:0005975	35	1455	carbohydrate metabolic process	BP	2.81853e-06	0.00140715
GO:0055114	58	3409	oxidation-reduction process	BP	8.27541e-05	0.0329177
GO:0010155	3	10	regulation of proton transport	BP	0.000118025	0.0336708
GO:0004553	30	881	hydrolase activity, hydrolyzing O-glycosyl compounds	MF	1.04859e-08	2.09404e-05
GO:0008878	6	28	glucose-1-phosphate adenylyltransferase activity	MF	3.05255e-07	0.000215793
GO:0016491	39	2012	oxidoreductase activity	MF	9.89014e-05	0.0329177
