# Supplementary material for: Ubiquitin-related genes are differentially expressed in isogenic lines contrasting for pericarp cell size and grain weight in hexaploid wheat
Source: BMC Plant Biol. 2018 Jan 25;18:22. doi: 10.1186/s12870-018-1241-5 (PMC5784548; doi:10.1186/s12870-018-1241-5)
Supplement: Supplementary file 4 — Transcription factor binding sites identified in outside 5A DE transcripts. (XLSX 28 kb) [file 12870_2018_1241_MOESM4_ESM.xlsx]

## Sheet: outside 5A transcripts
TF_family	All outside 5A DE transcripts (n=38)	Expressed transcripts (n=101,653)	Fisher P-value	FDR adjusted p-value
C2H2	36	77987	0.000439822	0.0209217
Myb/SANT	38	88575	0.000449928	0.0209217
AT-Hook	38	90203	0.000899039	0.0278702
YABBY	15	19447	0.0014912	0.0336646
MADF;Trihelix	13	16632	0.00315766	0.0419517
Myb/SANT;MYB-related	21	36194	0.00445388	0.0517764
MYB;ARR-B	17	28606	0.0110474	0.114157
Myb/SANT;ARR-B	19	35449	0.0199009	0.166344
SBP	21	40770	0.0199986	0.166344
Myb/SANT;MYB;ARR-B	17	30604	0.0217091	0.166344
Homeodomain	27	58603	0.0244325	0.166344
WRKY	24	49906	0.0250411	0.166344
MADS box	30	68423	0.0279388	0.173221
MYB;G2-like	13	21980	0.0317175	0.173894
Homeodomain;bZIP;HD-ZIP;WOX	18	34435	0.0317872	0.173894
TBP	28	63060	0.0351765	0.181745
Homeodomain;HD-ZIP;bZIP	18	35426	0.0417955	0.193195
MADS box;MIKC;M-type	34	83551	0.0433125	0.193195
TCP	27	60901	0.0436246	0.193195
BES1	13	23300	0.0485543	0.205252
GATA;tify	15	29648	0.0705507	0.28527
GRAS	5	6742	0.0845779	0.327739
MADF	21	47112	0.0958477	0.33712
Homeodomain;bZIP;HD-ZIP	18	39125	0.101194	0.33712
Alpha-amylase	22	50267	0.1028	0.33712
AP2;ERF	33	83692	0.104788	0.33712
Tryp_alpha_amyl	8	13896	0.105123	0.33712
Homeodomain;HD-ZIP	25	59639	0.11894	0.358437
B3	22	51035	0.119479	0.358437
bZIP;Homeodomain;HD-ZIP	16	35141	0.13499	0.392316
Lyase_aromatic	15	33568	0.167389	0.471734
AP2	29	74094	0.188601	0.515879
Homeodomain;HB-PHD	7	14157	0.220642	0.580901
AP2;B3	3	4682	0.224865	0.580901
Ribosomal protein L21P	2	2941	0.27547	0.684345
Myb/SANT;MYB;G2-like	9	20450	0.279625	0.684345
Aux/IAA	4	7777	0.288795	0.688664
Homeodomain;ZF-HD	5	10418	0.299309	0.695894
LFY	3	5568	0.309461	0.701947
Myb/SANT;G2-like;MYB	5	10956	0.337552	0.747436
Myb/SANT;MYB	25	67130	0.37576	0.796441
Storekeeper	18	47442	0.384288	0.796441
HSF	10	25425	0.397614	0.796441
MYB-related	20	53466	0.401009	0.796441
Sox;YABBY	12	31276	0.413244	0.796441
bZIP;B3	6	14777	0.416941	0.796441
bHLH	23	62397	0.41963	0.796441
MADS box;MIKC	29	80099	0.446684	0.824409
Myb/SANT;trp;MYB	5	12696	0.463093	0.824409
bHLH;bZIP	16	43878	0.478605	0.824409
Homeodomain;TALE	12	32932	0.495629	0.824409
Myb/SANT;trp;MYB;NF-YC	2	4756	0.500834	0.824409
MYB;MYB-related	4	10410	0.501497	0.824409
ERF	5	13724	0.535051	0.824409
AP2;RAV	8	22368	0.537675	0.824409
GATA;Dof	11	31407	0.561254	0.824409
HD-ZIP	4	11224	0.563221	0.824409
LEA type 1	9	25810	0.568648	0.824409
trp	15	43068	0.572491	0.824409
Myb/SANT;G2-like	9	25935	0.5752	0.824409
LOB;LBD	11	31813	0.58124	0.824409
FAR1	6	17384	0.583789	0.824409
CG-1;CAMTA	7	20452	0.59238	0.824409
EIN3	5	14739	0.602128	0.824409
NAC;NAM	22	63626	0.605511	0.824409
bZIP	30	86014	0.613391	0.824409
TCR;CPP	17	49787	0.618337	0.824409
EIN3;EIL	10	29731	0.620523	0.824409
E2F	7	21923	0.671237	0.879226
CSD	19	56995	0.683332	0.882638
NAC	4	13213	0.696012	0.883382
Homeodomain;WOX	5	16692	0.715715	0.883382
AP2;B3;RAV	15	46420	0.715958	0.883382
Dof	27	80059	0.721904	0.883382
LIM	10	32632	0.748317	0.897603
VOZ	3	10960	0.752828	0.897603
MYB	16	50691	0.767659	0.902953
SRS	7	24508	0.786942	0.902953
Cupin_1	4	15357	0.805686	0.902953
Sox	4	15471	0.810545	0.902953
B3;ARF	5	18773	0.810874	0.902953
GATA	12	40505	0.81557	0.902953
TCR	13	44264	0.839345	0.918343
WRC;GRF	4	17637	0.886042	0.958162
LEA_5	7	29346	0.92127	0.97318
PsaH	1	7216	0.92691	0.97318
bZIP;(Others)	5	23168	0.931323	0.97318
E2F/DP	1	8794	0.959763	0.979026
B3;ARF;	2	13779	0.962601	0.979026
Trihelix	1	9434	0.968499	0.979026
E2F/DP;E2F	2	17929	0.991107	0.991107

## Sheet: Transcripts TFBS families
Row Labels	NIL with higher expression	NIL with higher expression	category	Alpha-amylase	AP2	AP2;B3	AP2;B3;RAV	AP2;ERF	AP2;RAV	AT-Hook	Aux/IAA	B3	B3;ARF	B3;ARF;	BES1	bHLH	bHLH;bZIP	bZIP	bZIP;(Others)	bZIP;B3	bZIP;Homeodomain;HD-ZIP	C2H2	CG-1;CAMTA	CSD	Cupin_1	Dof	E2F	E2F/DP	E2F/DP;E2F	EIN3	EIN3;EIL	ERF	FAR1	GATA	GATA;Dof	GATA;tify	GRAS	HD-ZIP	Homeodomain	Homeodomain;bZIP;HD-ZIP	Homeodomain;bZIP;HD-ZIP;WOX	Homeodomain;HB-PHD	Homeodomain;HD-ZIP	Homeodomain;HD-ZIP;bZIP	Homeodomain;TALE	Homeodomain;WOX	Homeodomain;ZF-HD	HSF	LEA type 1
TRIAE_CS42_7DS_TGACv1_622195_AA2034920.1	5A-	T1	cell wall	1				1		1	1											1		1															1		1		1			1
TRIAE_CS42_4DL_TGACv1_343485_AA1135140.1	5A-	T2	heatshock		1		1	1		1		1						1				1		1		1					1			1													1
TRIAE_CS42_7BL_TGACv1_578302_AA1892720.1	5A-	T2	heatshock		1			1		1		1			1	1	1	1				1		1		1							1											1	1				1
TRIAE_CS42_3AL_TGACv1_195567_AA0651320.1	5A+	T2	histone	1	1			1		1					1	1	1	1				1				1						1				1			1	1	1		1
TRIAE_CS42_U_TGACv1_643349_AA2131010.1	5A-	T2	histone		1			1		1		1			1	1	1	1	1	1	1	1		1		1										1			1	1	1		1	1
TRIAE_CS42_7BL_TGACv1_577371_AA1873630.1	5A+	T1 + T2	homeobox		1		1	1		1	1	1			1	1	1	1				1		1		1							1		1				1	1			1	1
TRIAE_CS42_4BS_TGACv1_327817_AA1075010.1	5A-	T2	No annotation		1		1	1	1	1	1	1										1				1				1	1					1	1		1	1	1		1	1				1
TRIAE_CS42_5BS_TGACv1_427448_AA1393420.1	5A+	T1 + T2	No annotation	1			1	1	1	1		1				1		1				1		1		1	1												1		1						1	1
TRIAE_CS42_7BS_TGACv1_592547_AA1940160.1	5A+	T1 + T2	No annotation	1	1			1		1		1				1						1		1		1										1			1	1	1		1	1
TRIAE_CS42_U_TGACv1_641674_AA2101090.1	5A+	T1	No annotation	1	1		1	1		1		1	1	1		1					1	1		1		1	1				1			1	1	1			1	1	1		1	1
TRIAE_CS42_1BL_TGACv1_030315_AA0086470.1	5A+	T2	non-coding RNA	1	1					1								1			1	1		1		1									1				1	1			1	1
TRIAE_CS42_1BL_TGACv1_032057_AA0124830.1	5A+	T2	non-coding RNA	1						1											1	1		1	1	1								1					1	1		1	1	1	1
TRIAE_CS42_2AS_TGACv1_112274_AA0334670.1	5A+	T2	non-coding RNA		1		1	1		1					1			1			1	1				1				1	1			1					1	1	1		1	1		1
TRIAE_CS42_3DL_TGACv1_250330_AA0866270.1	5A-	T1 + T2	non-coding RNA		1		1	1		1					1	1	1	1	1	1		1	1			1	1		1					1		1									1			1	1
TRIAE_CS42_3DL_TGACv1_250633_AA0871340.1	5A-	T1	non-coding RNA	1	1		1		1	1		1									1	1			1														1	1	1		1	1		1		1
TRIAE_CS42_2DL_TGACv1_157942_AA0502830.1	5A+	T1	non-translating	1	1			1		1			1		1		1	1	1			1		1		1										1			1		1		1		1			1	1
TRIAE_CS42_7AS_TGACv1_571015_AA1843630.1	5A-	T1 + T2	non-translating	1	1			1	1	1					1	1	1	1			1	1		1		1	1												1	1	1		1	1
TRIAE_CS42_2AL_TGACv1_095650_AA0313330.1	5A-	T1	other	1	1			1		1		1				1	1				1	1		1		1					1	1		1	1				1	1	1	1	1	1		1
TRIAE_CS42_2AL_TGACv1_095956_AA0316040.1	5A-	T1	other	1			1	1		1						1		1				1		1	1										1				1		1	1	1						1
TRIAE_CS42_2AL_TGACv1_095956_AA0316050.1	5A-	T1 + T2	other			1		1	1	1			1		1	1	1	1		1		1	1			1									1	1						1							1
TRIAE_CS42_2BS_TGACv1_148693_AA0494610.1	5A-	T1	other		1			1		1		1				1		1				1		1		1				1	1		1										1		1
TRIAE_CS42_3DL_TGACv1_254173_AA0896070.1	5A+	T2	other	1	1			1		1		1	1			1	1	1	1		1	1	1					1		1			1	1			1		1		1		1	1	1		1
TRIAE_CS42_6BL_TGACv1_503194_AA1627460.1	5A-	T1 + T2	other	1			1	1		1		1						1			1	1		1		1													1	1	1		1	1		1	1
TRIAE_CS42_2DS_TGACv1_177488_AA0578600.1	5A-	T1	protease		1			1		1								1				1			1							1																	1
TRIAE_CS42_4DS_TGACv1_361025_AA1159110.4	5A+	T2	transcription		1			1		1		1				1	1	1			1	1	1			1													1	1			1	1	1
TRIAE_CS42_7AL_TGACv1_556075_AA1754700.1	5A+	T1	transport		1			1		1		1				1		1	1	1	1						1						1	1	1	1												1
TRIAE_CS42_1AS_TGACv1_019083_AA0060340.1	5A-	T1 + T2	transposon-associated					1	1	1		1				1		1				1				1									1	1			1
TRIAE_CS42_1BS_TGACv1_049354_AA0149990.1	5A+	T2	transposon-associated	1	1		1		1	1		1				1					1	1				1									1		1		1				1		1
TRIAE_CS42_2AL_TGACv1_095650_AA0313320.1	5A-	T1 + T2	transposon-associated	1	1	1		1	1	1			1		1	1	1	1				1	1								1				1	1			1		1	1
TRIAE_CS42_2DS_TGACv1_177196_AA0568430.1	5A+	T1 + T2	transposon-associated	1	1	1		1		1		1						1				1		1						1	1					1			1	1	1		1	1			1	1
TRIAE_CS42_3AS_TGACv1_211411_AA0689940.1	5A+	T1	transposon-associated	1	1		1			1					1	1	1	1				1	1	1		1											1	1							1				1
TRIAE_CS42_4BL_TGACv1_321219_AA1057420.1	5A-	T1 + T2	transposon-associated	1	1			1		1								1			1	1				1					1							1			1		1					1
TRIAE_CS42_5DL_TGACv1_433728_AA1420750.1	5A+	T1	transposon-associated	1	1		1	1		1		1				1	1	1				1				1						1				1	1	1	1	1		1		1	1			1	1
TRIAE_CS42_5DL_TGACv1_435337_AA1449220.1	5A-	T2	transposon-associated		1		1	1		1		1			1	1		1				1													1	1		1	1				1					1
TRIAE_CS42_6AL_TGACv1_471516_AA1510240.1	5A+	T1 + T2	transposon-associated		1			1		1		1				1	1	1		1	1		1				1		1					1		1						1
TRIAE_CS42_7DS_TGACv1_621701_AA2023630.1	5A+	T1	transposon-associated		1			1		1	1	1					1	1		1		1												1					1						1
TRIAE_CS42_1BS_TGACv1_049354_AA0149980.1	5A-	T1 + T2	ubiquitin	1				1		1					1			1			1	1				1					1			1					1	1			1	1
TRIAE_CS42_5DL_TGACv1_434064_AA1428250.1	5A+	T2	ubiquitin	1			1	1		1				1				1				1		1		1	1					1	1	1						1			1		1				1
[truncated: 45 more columns]
