# Supplementary material for: Ubiquitin-related genes are differentially expressed in isogenic lines contrasting for pericarp cell size and grain weight in hexaploid wheat
Source: BMC Plant Biol. 2018 Jan 25;18:22. doi: 10.1186/s12870-018-1241-5 (PMC5784548; doi:10.1186/s12870-018-1241-5)
Supplement: Supplementary file 5 — Transcription factors present in the 5A introgression. (XLSX 20 kb) [file 12870_2018_1241_MOESM5_ESM.xlsx]

## Sheet: TFs - introgression
Transcription factors present in the 5A introgression
Introgression: TGACv1 genes models in the region of chromosome 5A introgression based on presence of iSelect SNPs between NILs (start and end positions 41,426,290 and 533,072,163)
In total there are 5132 genes in the introgression, shown here are those annotated as transcription factors in Borrill et al, 2017 (https://doi.org/10.1534/g3.117.043679) (200 genes)
Fine mapped grain length (GL) region: TGACv1 gene models between flanking markers XBS00182017 and XBA00228977 (positions 317,234,197 and 391,857,384, respectively, on chromsome 5A according to Chinese Spring IWGSC RefSeqv1.0, Brinton et al, 2017 (https://doi.org/10.1111/nph.14624))
Total genes in fine mapped region: 811, total transcription factors in fine mapped region: 28
The second column contains AHRD (Automated Assignment of Human readable Descriptions) functional annotations for the gene models as determined by by Clavijo et al, 2016 (https://doi.org/10.1101/080796)
Gene name	Fine-mapped GL region?	AHRD annotation	TF family
TRIAE_CS42_1AS_TGACv1_019033_AA0058470		Heat shock transcription factor	HSF
TRIAE_CS42_2BL_TGACv1_129642_AA0391390		Protein FAR1-RELATED SEQUENCE 5, Uncharacterized protein	FAR1
TRIAE_CS42_2DL_TGACv1_159779_AA0542620		FAR1-related sequence 5	FAR1
TRIAE_CS42_4AS_TGACv1_307021_AA1016190		NAC domain-containing protein 21/22, Uncharacterized protein	NAC
TRIAE_CS42_5AL_TGACv1_373941_AA1184950		Basic helix loop helix (BHLH) family transcription factor, Uncharacterized protein	bHLH
TRIAE_CS42_5AL_TGACv1_373945_AA1185050		Zinc finger CCCH domain-containing protein 65	C3H
TRIAE_CS42_5AL_TGACv1_373962_AA1185480	Y	Ethylene-responsive transcription factor 1, Uncharacterized protein	ERF
TRIAE_CS42_5AL_TGACv1_373964_AA1185540		Basic helix loop helix (BHLH) family transcription factor, Uncharacterized protein	bHLH
TRIAE_CS42_5AL_TGACv1_373966_AA1185650		WRKY transcription factor 62	WRKY
TRIAE_CS42_5AL_TGACv1_373966_AA1185670		WRKY transcription factor	WRKY
TRIAE_CS42_5AL_TGACv1_374001_AA1187350	Y	NAC domain-containing protein 77, Uncharacterized protein	NAC
TRIAE_CS42_5AL_TGACv1_374001_AA1187360	Y	NAC domain-containing protein 29, Uncharacterized protein	NAC
TRIAE_CS42_5AL_TGACv1_374002_AA1187370		Myb family transcription factor-like	G2-like
TRIAE_CS42_5AL_TGACv1_374018_AA1187820		Zinc finger, B-box	DBB
TRIAE_CS42_5AL_TGACv1_374018_AA1187890		Homeobox-leucine zipper protein HOX6, Uncharacterized protein	HD-ZIP
TRIAE_CS42_5AL_TGACv1_374020_AA1187940	Y	WRKY transcription factor 64	WRKY
TRIAE_CS42_5AL_TGACv1_374020_AA1187950	Y	WRKY transcription factor 64	WRKY
TRIAE_CS42_5AL_TGACv1_374027_AA1188250		DNA-binding storekeeper protein-related transcriptional regulator, putative	GeBP
TRIAE_CS42_5AL_TGACv1_374030_AA1188290		protein, protein, TCP family transcription factor containing protein, expressed	TCP
TRIAE_CS42_5AL_TGACv1_374035_AA1188520	Y	MYB-RELATED transcription factor	MYB
TRIAE_CS42_5AL_TGACv1_374067_AA1189330		heat shock transcription factor B4	HSF
TRIAE_CS42_5AL_TGACv1_374091_AA1189990		Retarded palea 1 protein	TCP
TRIAE_CS42_5AL_TGACv1_374105_AA1190480	Y	Protein TRANSPARENT TESTA 1, Uncharacterized protein	C2H2
TRIAE_CS42_5AL_TGACv1_374130_AA1191210		Methyl-CpG-binding domain-containing protein 8, Uncharacterized protein	C2H2
TRIAE_CS42_5AL_TGACv1_374148_AA1191740		C-repeat binding factor	ERF
TRIAE_CS42_5AL_TGACv1_374148_AA1191750		C-repeat binding factor	ERF
TRIAE_CS42_5AL_TGACv1_374158_AA1191990	Y	Cyclin-D-binding Myb-like transcription factor 1, Uncharacterized protein	MYB_related
TRIAE_CS42_5AL_TGACv1_374167_AA1192220		BHLH transcription factor, DNA binding protein, Uncharacterized protein	bHLH
TRIAE_CS42_5AL_TGACv1_374174_AA1192380	Y	Protein FAR1-RELATED SEQUENCE 5, Uncharacterized protein	FAR1
TRIAE_CS42_5AL_TGACv1_374180_AA1192590		WRKY transcription factor 42	WRKY
TRIAE_CS42_5AL_TGACv1_374182_AA1192680		Transcription factor RF2b, Uncharacterized protein	bZIP
TRIAE_CS42_5AL_TGACv1_374184_AA1192710		Speckle-type POZ protein, Uncharacterized protein	B3
TRIAE_CS42_5AL_TGACv1_374195_AA1193190		BZIP transcription factor, Uncharacterized protein	bZIP
TRIAE_CS42_5AL_TGACv1_374195_AA1193230		ETHYLENE INSENSITIVE 3-like 3 protein, Uncharacterized protein	EIL
TRIAE_CS42_5AL_TGACv1_374263_AA1195450	Y	BZIP transcription factor, Uncharacterized protein	bZIP
TRIAE_CS42_5AL_TGACv1_374286_AA1196150	Y	Myb family transcription factor-related protein, Uncharacterized protein	G2-like
TRIAE_CS42_5AL_TGACv1_374290_AA1196250	Y	WUSCHEL-related homeobox 3B	WOX
TRIAE_CS42_5AL_TGACv1_374308_AA1196490		Basic helix-loop-helix transcription factor	bHLH
TRIAE_CS42_5AL_TGACv1_374308_AA1196510		BZIP protein, BZIP transcription factor, Uncharacterized protein	bZIP
TRIAE_CS42_5AL_TGACv1_374310_AA1196580		Heat stress transcription factor B-1, Uncharacterized protein	HSF
TRIAE_CS42_5AL_TGACv1_374347_AA1197610		basic helix-loop-helix (bHLH) DNA-binding superfamily protein	bHLH
TRIAE_CS42_5AL_TGACv1_374427_AA1199870		Basic helix loop helix (BHLH) family transcription factor, Uncharacterized protein	bHLH
TRIAE_CS42_5AL_TGACv1_374428_AA1199910	Y	protein, Putative bZIP transcription factor	bZIP
TRIAE_CS42_5AL_TGACv1_374455_AA1200630	Y	Ethylene-responsive transcription factor 2	ERF
TRIAE_CS42_5AL_TGACv1_374464_AA1200910		BZIP transcription factor family protein, expressed, Uncharacterized protein	bZIP
TRIAE_CS42_5AL_TGACv1_374467_AA1200950		C-repeat binding factor	ERF
TRIAE_CS42_5AL_TGACv1_374471_AA1201050	Y	Protein FAR1-RELATED SEQUENCE 5	FAR1
TRIAE_CS42_5AL_TGACv1_374490_AA1201510		Protein FAR1-RELATED SEQUENCE 5, Uncharacterized protein	FAR1
TRIAE_CS42_5AL_TGACv1_374503_AA1201830		BZIP transcription factor	bZIP
TRIAE_CS42_5AL_TGACv1_374543_AA1202840		MADS-box transcription factor 8, Uncharacterized protein	MIKC
TRIAE_CS42_5AL_TGACv1_374637_AA1205090	Y	WRKY transcription factor 40	WRKY
TRIAE_CS42_5AL_TGACv1_374706_AA1207030		NAC domain-containing protein 2, Uncharacterized protein	NAC
TRIAE_CS42_5AL_TGACv1_374715_AA1207280		CRT/DRE binding factor 10	ERF
TRIAE_CS42_5AL_TGACv1_374715_AA1207290		CRT/DRE binding factor 3	ERF
TRIAE_CS42_5AL_TGACv1_374732_AA1207770		TCP family transcription factor	TCP
TRIAE_CS42_5AL_TGACv1_374741_AA1207970		Homeobox associated leucine zipper protein, Uncharacterized protein	HD-ZIP
TRIAE_CS42_5AL_TGACv1_374802_AA1209170		LOB domain-containing protein 7, Uncharacterized protein	LBD
TRIAE_CS42_5AL_TGACv1_374813_AA1209410		FAR1-related sequence 5	FAR1
TRIAE_CS42_5AL_TGACv1_374826_AA1209700		Ethylene responsive transcription factor 5a	ERF
TRIAE_CS42_5AL_TGACv1_374827_AA1209710		Cohesin subunit SA-1, Uncharacterized protein	B3
TRIAE_CS42_5AL_TGACv1_374836_AA1209910	Y	LOB domain-containing protein 12	LBD
TRIAE_CS42_5AL_TGACv1_374857_AA1210320		Basic helix loop helix (BHLH) family transcription factor, Uncharacterized protein	bHLH
TRIAE_CS42_5AL_TGACv1_374876_AA1210810		Homeobox associated leucine zipper protein, Uncharacterized protein	HD-ZIP
TRIAE_CS42_5AL_TGACv1_374939_AA1212360		GRAS transcription factor, Uncharacterized protein	GRAS
TRIAE_CS42_5AL_TGACv1_374942_AA1212390		Ethylene-responsive transcription factor	ERF
TRIAE_CS42_5AL_TGACv1_375036_AA1214470		Basic helix-loop-helix (BHLH) family transcription factor	bHLH
TRIAE_CS42_5AL_TGACv1_375049_AA1214770		BZIP transcription factor, Putative bZIP transcription factor superfamily protein, Uncharacterized protein	bZIP
TRIAE_CS42_5AL_TGACv1_375068_AA1215240		BHLH transcription factor, DNA binding protein, Uncharacterized protein	bHLH
TRIAE_CS42_5AL_TGACv1_375132_AA1216540		CRT/DRE binding factor 17	ERF
TRIAE_CS42_5AL_TGACv1_375132_AA1216570		CRT/DRE binding factor 9	ERF
TRIAE_CS42_5AL_TGACv1_375132_AA1216590		CRT/DRE binding factor 4	ERF
TRIAE_CS42_5AL_TGACv1_375132_AA1216620		CRT/DRE binding factor 2	ERF
TRIAE_CS42_5AL_TGACv1_375141_AA1216860		AP2-like ethylene-responsive transcription factor, Uncharacterized protein	AP2
TRIAE_CS42_5AL_TGACv1_375186_AA1217430		Basic helix-loop-helix transcription factor	bHLH
TRIAE_CS42_5AL_TGACv1_375201_AA1217600		MYB transcription factor, Myb domain protein 85, Myb family transcription factor, Myb-like protein, Putative transcription factor	MYB
TRIAE_CS42_5AL_TGACv1_375225_AA1218100		NAC transcription factor	NAC
TRIAE_CS42_5AL_TGACv1_375265_AA1218780		MYB-like protein 1, MYB-related transcription factor	MYB
TRIAE_CS42_5AL_TGACv1_375268_AA1218900		B3 domain-containing protein, Uncharacterized protein	B3
TRIAE_CS42_5AL_TGACv1_375281_AA1219050		BZIP transcription factor, Putative bZIP transcription factor superfamily protein, Uncharacterized protein	bZIP
TRIAE_CS42_5AL_TGACv1_375341_AA1220060		CRT/DRE binding factor 16	ERF
TRIAE_CS42_5AL_TGACv1_375353_AA1220330		BHLH protein family-like, BHLH transcription factor, protein, Uncharacterized protein	bHLH
TRIAE_CS42_5AL_TGACv1_375356_AA1220360		E2F transcription factor-1 family protein	E2F/DP
TRIAE_CS42_5AL_TGACv1_375457_AA1221960		LOB domain protein 4, putative, Uncharacterized protein	LBD
TRIAE_CS42_5AL_TGACv1_375550_AA1223520		B3 domain-containing protein, Uncharacterized protein	B3
TRIAE_CS42_5AL_TGACv1_375558_AA1223710		Zinc finger protein 3	C2H2
TRIAE_CS42_5AL_TGACv1_375597_AA1224220		MYB-related transcription factor, Uncharacterized protein	MYB_related
TRIAE_CS42_5AL_TGACv1_375624_AA1224720	Y	Dof zinc finger protein PBF, Uncharacterized protein	Dof
TRIAE_CS42_5AL_TGACv1_375649_AA1225100		Ethylene responsive transcription factor 2b	ERF
TRIAE_CS42_5AL_TGACv1_375651_AA1225120		Lateral root primordium protein-related, putative	SRS
TRIAE_CS42_5AL_TGACv1_375739_AA1226350		Zinc-finger homeodomain protein 1	ZF-HD
TRIAE_CS42_5AL_TGACv1_375766_AA1226930		C-repeat binding factor	ERF
TRIAE_CS42_5AL_TGACv1_375841_AA1227830		Basic helix-loop-helix transcription factor	bHLH
TRIAE_CS42_5AL_TGACv1_375937_AA1229100	Y	WRKY transcription factor	WRKY
TRIAE_CS42_5AL_TGACv1_375991_AA1230190		Protein FAR1-RELATED SEQUENCE 5, Uncharacterized protein	FAR1
TRIAE_CS42_5AL_TGACv1_375996_AA1230370		Cohesin subunit SA-1, Uncharacterized protein	B3
TRIAE_CS42_5AL_TGACv1_376003_AA1230550		NAC domain-containing protein 90, Uncharacterized protein	NAC
TRIAE_CS42_5AL_TGACv1_376020_AA1230870		C-repeat binding factor 2A	ERF
TRIAE_CS42_5AL_TGACv1_376020_AA1230880		C-repeat binding factor	ERF
TRIAE_CS42_5AL_TGACv1_376044_AA1231240	Y	WRKY transcription factor 28	WRKY
TRIAE_CS42_5AL_TGACv1_376046_AA1231280		MYB-related transcription factor, Uncharacterized protein	MYB_related
TRIAE_CS42_5AL_TGACv1_376046_AA1231290		MYB-related transcription factor, Uncharacterized protein	MYB_related
TRIAE_CS42_5AL_TGACv1_376046_AA1231300		MYB-related transcription factor, Uncharacterized protein	MYB_related
TRIAE_CS42_5AL_TGACv1_376046_AA1231310		MYB-related transcription factor, Uncharacterized protein	MYB_related
TRIAE_CS42_5AL_TGACv1_376103_AA1232200		Protein FAR1-RELATED SEQUENCE 5, Uncharacterized protein	FAR1
TRIAE_CS42_5AL_TGACv1_376110_AA1232230		Zinc finger protein 3	C2H2
TRIAE_CS42_5AL_TGACv1_376117_AA1232270		Protein FAR1-RELATED SEQUENCE 5, Uncharacterized protein	FAR1
TRIAE_CS42_5AL_TGACv1_376168_AA1233160	Y	WRKY transcription factor 50	WRKY
TRIAE_CS42_5AL_TGACv1_376228_AA1234030		Zinc-finger homeodomain 1	ZF-HD
TRIAE_CS42_5AL_TGACv1_376422_AA1236640		NAC domain-containing protein 48, Uncharacterized protein	NAC
TRIAE_CS42_5AL_TGACv1_376485_AA1237550	Y	Myb family transcription factor APL, Uncharacterized protein	G2-like
TRIAE_CS42_5AL_TGACv1_376486_AA1237560		Ethylene-responsive transcription factor 15, Uncharacterized protein	ERF
TRIAE_CS42_5AL_TGACv1_376531_AA1238060		GRAS family transcription factor containing protein	GRAS
TRIAE_CS42_5AL_TGACv1_376552_AA1238330		Protein FAR1-RELATED SEQUENCE 5, Uncharacterized protein	FAR1
TRIAE_CS42_5AL_TGACv1_376582_AA1238720		Zinc finger family protein	C2H2
TRIAE_CS42_5AL_TGACv1_376650_AA1239470		Protein FAR1-RELATED SEQUENCE 3, Uncharacterized protein	FAR1
TRIAE_CS42_5AL_TGACv1_376676_AA1239820		Basic helix-loop-helix (BHLH) DNA-binding superfamily	bHLH
TRIAE_CS42_5AL_TGACv1_376679_AA1239850		Ethylene-responsive transcription factor WRI1, Uncharacterized protein	AP2
TRIAE_CS42_5AL_TGACv1_376758_AA1240660		Basic-leucine zipper (bZIP) transcription factor family protein	bZIP
TRIAE_CS42_5AL_TGACv1_376760_AA1240700		Sequence-specific DNA binding transcription factor	Trihelix
TRIAE_CS42_5AL_TGACv1_376808_AA1241070		Protein TRANSPARENT TESTA 1, Uncharacterized protein	C2H2
TRIAE_CS42_5AL_TGACv1_376850_AA1241530		Dof zinc finger protein 16	Dof
TRIAE_CS42_5AL_TGACv1_376928_AA1242490		C-repeat binding factor	ERF
TRIAE_CS42_5AL_TGACv1_376956_AA1242730		Homeobox-leucine zipper protein	HB-other
TRIAE_CS42_5AL_TGACv1_376957_AA1242740	Y	BZIP transcription factor, Uncharacterized protein	bZIP
TRIAE_CS42_5AL_TGACv1_376981_AA1242930		Ethylene responsive transcription factor 6	ERF
TRIAE_CS42_5AL_TGACv1_377016_AA1243220		C-repeat binding factor	ERF
TRIAE_CS42_5AL_TGACv1_377016_AA1243230		C-repeat binding factor	ERF
TRIAE_CS42_5AL_TGACv1_377105_AA1244130		NAC domain containing protein 38	NAC
TRIAE_CS42_5AL_TGACv1_377110_AA1244180		CRT-binding factor	ERF
TRIAE_CS42_5AL_TGACv1_377148_AA1244510		Far1-like	FAR1
TRIAE_CS42_5AL_TGACv1_377157_AA1244560		NAC domain containing protein 100	NAC
TRIAE_CS42_5AL_TGACv1_377185_AA1244770	Y	Cohesin subunit SA-1, Uncharacterized protein	B3
TRIAE_CS42_5AL_TGACv1_377220_AA1245090		NAC domain-containing protein 78, Uncharacterized protein	NAC
TRIAE_CS42_5AL_TGACv1_377315_AA1245850	Y	CONSTANS-like protein, Uncharacterized protein	CO-like
TRIAE_CS42_5AL_TGACv1_377381_AA1246320		R2R3-MYB protein	MYB
TRIAE_CS42_5AL_TGACv1_377381_AA1246330		Zinc finger homeodomain protein 1	ZF-HD
TRIAE_CS42_5AL_TGACv1_377393_AA1246520		Squamosa promoter-binding-like protein 18, Uncharacterized protein	SBP
TRIAE_CS42_5AL_TGACv1_377519_AA1247640		Myb-like protein L, Uncharacterized protein	MYB
TRIAE_CS42_5AL_TGACv1_377598_AA1248210	Y	protein, Putative transparent testa 1	C2H2
TRIAE_CS42_5AL_TGACv1_377638_AA1248470		basic helix-loop-helix (bHLH) DNA-binding superfamily protein	bHLH
TRIAE_CS42_5AL_TGACv1_377644_AA1248500	Y	Ethylene-responsive transcription factor ERF118, Uncharacterized protein	ERF
TRIAE_CS42_5AL_TGACv1_377766_AA1249320		FAR1-related sequence 5	FAR1
TRIAE_CS42_5AL_TGACv1_378127_AA1251370		Basic helix-loop-helix transcription factor	bHLH
TRIAE_CS42_5AL_TGACv1_378440_AA1253320		Basic helix-loop-helix (BHLH) DNA-binding superfamily	bHLH
TRIAE_CS42_5AL_TGACv1_378563_AA1253760		NAC domain-containing protein 55, Uncharacterized protein	NAC
TRIAE_CS42_5AL_TGACv1_378932_AA1255090		MYB-related transcription factor, Uncharacterized protein	MYB_related
TRIAE_CS42_5AL_TGACv1_379001_AA1255310	Y	Myb-like DNA-binding domain-containing protein	G2-like
TRIAE_CS42_5AL_TGACv1_379002_AA1255330		Protein FAR1-RELATED SEQUENCE 5, Uncharacterized protein	FAR1
TRIAE_CS42_5AL_TGACv1_379185_AA1255750		Nuclear transcription factor Y subunit C-2, Uncharacterized protein	NF-YC
TRIAE_CS42_5AL_TGACv1_379686_AA1256700		Zinc finger CCCH domain-containing protein 59	C3H
TRIAE_CS42_5AL_TGACv1_379725_AA1256760		Protein FAR1-RELATED SEQUENCE 5, Uncharacterized protein	FAR1
TRIAE_CS42_5AL_TGACv1_386211_AA1258550		Protein FAR1-RELATED SEQUENCE 5, Uncharacterized protein	FAR1
TRIAE_CS42_5AS_TGACv1_392473_AA1259060		Far1-like	FAR1
TRIAE_CS42_5AS_TGACv1_392475_AA1259140		FAR1-related sequence 5	FAR1
TRIAE_CS42_5AS_TGACv1_392519_AA1259820		MYB transcription factor, Uncharacterized protein	MYB
TRIAE_CS42_5AS_TGACv1_392521_AA1259840		Two-component response regulator ARR2, Uncharacterized protein	G2-like
TRIAE_CS42_5AS_TGACv1_392543_AA1260480		G2-like transcription factor, Uncharacterized protein	G2-like
TRIAE_CS42_5AS_TGACv1_392555_AA1260810		Dof domain, zinc finger family protein, expressed, protein	Dof
TRIAE_CS42_5AS_TGACv1_392564_AA1261010		Transcription factor HBP-1a, Uncharacterized protein	bZIP
TRIAE_CS42_5AS_TGACv1_392716_AA1263460		Ethylene-responsive transcription factor RAP2-11, Uncharacterized protein	ERF
TRIAE_CS42_5AS_TGACv1_392777_AA1264400		WRKY transcription factor 21	WRKY
TRIAE_CS42_5AS_TGACv1_392779_AA1264470		FAR1-related sequence 5	FAR1
TRIAE_CS42_5AS_TGACv1_392783_AA1264600		Auxin-binding protein 1, Uncharacterized protein	NAC
TRIAE_CS42_5AS_TGACv1_392798_AA1264830		Ethylene-responsive transcription factor	ERF
TRIAE_CS42_5AS_TGACv1_392838_AA1265240		Homeobox protein knotted-1-like 2	TALE
TRIAE_CS42_5AS_TGACv1_392881_AA1265790		WRKY transcription factor	WRKY
TRIAE_CS42_5AS_TGACv1_392936_AA1266450		Transcription factor PIF3, Uncharacterized protein	bHLH
TRIAE_CS42_5AS_TGACv1_392997_AA1267250		Lysine-specific demethylase REF6-like protein	C2H2
TRIAE_CS42_5AS_TGACv1_393040_AA1267550		DnaJ domain containing protein, expressed, protein	C2H2
TRIAE_CS42_5AS_TGACv1_393073_AA1267970		MYB transcription factor	MYB
TRIAE_CS42_5AS_TGACv1_393214_AA1269860		MADS-box transcription factor 13, Uncharacterized protein	MIKC
TRIAE_CS42_5AS_TGACv1_393327_AA1271250		B3 domain-containing protein, Uncharacterized protein	B3
TRIAE_CS42_5AS_TGACv1_393327_AA1271260		B3 domain-containing protein, Uncharacterized protein	B3
TRIAE_CS42_5AS_TGACv1_393327_AA1271270		B3 domain-containing protein, Uncharacterized protein	B3
TRIAE_CS42_5AS_TGACv1_393358_AA1271750		Myb transcription factor, R2R3-MYB protein	MYB
TRIAE_CS42_5AS_TGACv1_393381_AA1272020		B3 domain-containing protein, Uncharacterized protein	B3
TRIAE_CS42_5AS_TGACv1_393421_AA1272340		protein, Zinc finger, C2H2 type family protein, expressed	C2H2
TRIAE_CS42_5AS_TGACv1_393504_AA1273350		Myb transcription factor, Uncharacterized protein	MYB
TRIAE_CS42_5AS_TGACv1_393542_AA1273670		WUSCHEL-related homeobox 5	WOX
TRIAE_CS42_5AS_TGACv1_393570_AA1273910		NAC domain-containing protein 68, Uncharacterized protein	NAC
TRIAE_CS42_5AS_TGACv1_393577_AA1274030		B3 domain-containing protein, Uncharacterized protein	B3
TRIAE_CS42_5AS_TGACv1_393594_AA1274310		GATA transcription factor 11, Uncharacterized protein	GATA
TRIAE_CS42_5AS_TGACv1_393599_AA1274370		Zinc finger CCCH domain-containing protein 67	C3H
TRIAE_CS42_5AS_TGACv1_393689_AA1275230		Ethylene-responsive transcription factor 10	ERF
TRIAE_CS42_5AS_TGACv1_393698_AA1275350		Tesmin/TSO1-like CXC domain containing protein, expressed	CPP
TRIAE_CS42_5AS_TGACv1_393721_AA1275470		Ethylene-responsive transcription factor ERF098, Uncharacterized protein	ERF
TRIAE_CS42_5AS_TGACv1_393760_AA1275810		protein, Tesmin/TSO1-like CXC domain containing protein, expressed	CPP
TRIAE_CS42_5AS_TGACv1_393920_AA1277210		B3 domain-containing protein, Uncharacterized protein	B3
TRIAE_CS42_5AS_TGACv1_394198_AA1278690		Basic-leucine zipper (BZIP) transcription factor family	bZIP
TRIAE_CS42_5AS_TGACv1_394538_AA1280880		basic helix-loop-helix (bHLH) DNA-binding superfamily protein	bHLH
TRIAE_CS42_5AS_TGACv1_394749_AA1281660		Zinc finger CCCH domain-containing protein 62	C3H
TRIAE_CS42_5AS_TGACv1_395084_AA1282580		B3 domain-containing protein, Uncharacterized protein	B3
TRIAE_CS42_5AS_TGACv1_397735_AA1283770		Myb family transcription factor, putative, expressed	MYB_related
TRIAE_CS42_U_TGACv1_640885_AA2078230		Zinc finger homeodomain protein 1	ZF-HD
TRIAE_CS42_U_TGACv1_641023_AA2082520		Homeobox associated leucine zipper protein, Uncharacterized protein	HD-ZIP
TRIAE_CS42_U_TGACv1_641271_AA2090220		GRAS transcription factor	GRAS
TRIAE_CS42_U_TGACv1_641839_AA2105380		Myb-related protein 306, Uncharacterized protein	MYB
TRIAE_CS42_U_TGACv1_642731_AA2122380		Protein FAR1-RELATED SEQUENCE 5, Uncharacterized protein	FAR1
TRIAE_CS42_U_TGACv1_644463_AA2139700		B3 domain-containing protein, Uncharacterized protein	B3
TRIAE_CS42_5AL_TGACv1_374715_AA1207270		C-repeat binding factor 6, Predicted protein	ERF

## Sheet: summary_table
TF family	Introgression	Fine-mapped				TF family binding site enriched in outside 5A DE transcripts
AP2	2	0
B3	14	1
bHLH	18	0
bZIP	13	3
C2H2	10	2
C3H	4	0
CO-like	1	1
CPP	2	0
DBB	1	0
Dof	3	1
E2F/DP	1	0
EIL	1	0
ERF	30	3
FAR1	20	2
G2-like	6	3
GATA	1	0
GeBP	1	0
GRAS	3	0
HB-other	1	0
HD-ZIP	4	0
HSF	3	0
LBD	3	1
MIKC	2	0
MYB	10	1
MYB_related	8	1
NAC	13	2
NF-YC	1	0
SBP	1	0
SRS	1	0
TALE	1	0
TCP	3	0
Trihelix	1	0
WOX	2	1
WRKY	11	6
ZF-HD	4	0
