# Supplementary material for: Ubiquitin-related genes are differentially expressed in isogenic lines contrasting for pericarp cell size and grain weight in hexaploid wheat
Source: BMC Plant Biol. 2018 Jan 25;18:22. doi: 10.1186/s12870-018-1241-5 (PMC5784548; doi:10.1186/s12870-018-1241-5)
Supplement: Supplementary file 6 — Functional annotation of DE transcripts between NILs. (XLSX 18 kb) [file 12870_2018_1241_MOESM6_ESM.xlsx]

## Sheet: Brinton et al_Additional file 6
Functional annotation of DE transcripts between NILs
* indicates transcripts located within the fine-mapped interval for grain length
#N/A indicates that no position was allocated for the transcript in the IWGSC RefSeq v1.0
NA in the annotation column indicates that no annotation could be obtained
Transcript ID	Chromosome (TGAC)	Chromosome (IWGSC RefSeq v1.0)	Position (IWGSC RefSeq v1.0)	DE at T1, T2 or both?	NIL with higher expression	Category	Annotation	Annotation source
TRIAE_CS42_1AS_TGACv1_019083_AA0060340.1	1A	chr1A	27390992	T1 + T2	5A-	transposon-associated	Repeat associated	TGAC
TRIAE_CS42_5AS_TGACv1_393645_AA1274860.1	5A	chr1A	428214494	T2	5A+	non-coding RNA	ncRNA	TGAC
TRIAE_CS42_1BS_TGACv1_049354_AA0149980.1	1B	chr1B	185548016	T1 + T2	5A-	ubiquitin	UBCc domain; E2 ubiquitin conjugating enzyme	Manual
TRIAE_CS42_1BS_TGACv1_049354_AA0149990.1	1B	chr1B	185585375	T2	5A+	transposon-associated	Retrotransposon-like	Manual
TRIAE_CS42_1BL_TGACv1_032057_AA0124830.1	1B	chr1B	261775404	T2	5A+	non-coding RNA	ncRNA	TGAC
TRIAE_CS42_1BL_TGACv1_030315_AA0086470.1	1B	chr1B	290813728	T2	5A+	non-coding RNA	ncRNA	TGAC
TRIAE_CS42_2AS_TGACv1_112274_AA0334670.1	2A	chr2A	313287504	T2	5A+	non-coding RNA	ncRNA	TGAC
TRIAE_CS42_2AL_TGACv1_095650_AA0313320.1	2A	chr2A	398328221	T1 + T2	5A-	transposon-associated	AT hook motif-containing protein, putative, Putative helicase; retrotransposon-like	TGAC; Manual
TRIAE_CS42_2AL_TGACv1_095650_AA0313330.1	2A	chr2A	398347440	T1	5A-	other	homolog of yeast autophagy 18 (ATG18) G	TGAC
TRIAE_CS42_2AL_TGACv1_095956_AA0316040.1	2A	chr2A	398971137	T1	5A-	other	DEA(D/H)-box RNA helicase family protein	TGAC
TRIAE_CS42_2AL_TGACv1_095956_AA0316050.1	2A	chr2A	398979949	T1 + T2	5A-	other	DNA binding protein-like	TGAC
TRIAE_CS42_2BS_TGACv1_148693_AA0494610.1	2B	chr2B	58987101	T1	5A-	other	transducin family protein, WD-40 repeat family	Manual
TRIAE_CS42_5AL_TGACv1_378188_AA1251790.1	5A	chr2B	667276330	T1 + T2	5A+	transcription	Far1-related sequence 5-like protein	TGAC
TRIAE_CS42_2DS_TGACv1_177488_AA0578600.1	2D	chr2D	13913395	T1	5A-	protease	Protease domain; ankryin repeats	Manual
TRIAE_CS42_2DS_TGACv1_177196_AA0568430.1	2D	chr2D	174418517	T1 + T2	5A+	transposon-associated	Repeat associated	TGAC
TRIAE_CS42_2DL_TGACv1_157942_AA0502830.1	2D	chr2D	614383115	T1	5A+	non-translating	Non-translating	TGAC
TRIAE_CS42_3AS_TGACv1_211411_AA0689940.1	3A	chr3A	547984779	T1	5A+	transposon-associated	Transposon protein, putative, mutator sub-class	TGAC
TRIAE_CS42_3AL_TGACv1_195567_AA0651320.1	3A	chr3A	746292914	T2	5A+	histone-related	Histone H2A	Manual
TRIAE_CS42_3DL_TGACv1_254173_AA0896070.1	3D	chr3D	276574630	T2	5A+	other	IQM1; Calmodulin binding	Manual
TRIAE_CS42_3DL_TGACv1_250633_AA0871340.1	3D	chr3D	279882343	T1	5A-	non-coding RNA	ncRNA	TGAC
TRIAE_CS42_3DL_TGACv1_250330_AA0866270.1	3D	chr3D	608417264	T1 + T2	5A-	non-coding RNA	ncRNA	TGAC
TRIAE_CS42_4BS_TGACv1_327817_AA1075010.1	4B	chr4B	95073178	T2	5A-	No annotation	NA	NA
TRIAE_CS42_4BL_TGACv1_321219_AA1057420.1	4B	chr4B	527725294	T1 + T2	5A-	transposon-associated	Replication factor-A carboxy-terminal domain protein	TGAC
TRIAE_CS42_4DS_TGACv1_361025_AA1159110.4	4D	chr4D	79211678	T2	5A+	transcription	LIM-domain binding protein, SEUSS orthologue	Manual
TRIAE_CS42_5AS_TGACv1_395084_AA1282570.1	5A	chr5A	70454003	T1 + T2	5A-	No annotation	NA	NA
TRIAE_CS42_5AS_TGACv1_393577_AA1274040.1	5A	chr5A	71474627	T1 + T2	5A+	transposon-associated	Retrotransposon protein; Ty3-gypsy subclass	TGAC
TRIAE_CS42_5AS_TGACv1_393572_AA1273920.1	5A	chr5A	73805941	T1 + T2	5A-	cell cycle	Kinesin-like protein	TGAC
TRIAE_CS42_5AS_TGACv1_393493_AA1273190.4	5A	chr5A	77084934	T1 + T2	5A+	transport	Calcium transporting ATPase	TGAC
TRIAE_CS42_5AS_TGACv1_393897_AA1277010.1	5A	chr5A	85149732	T1 + T2	5A-	non-coding RNA	ncRNA	TGAC
TRIAE_CS42_5AS_TGACv1_393783_AA1275990.1	5A	chr5A	104011459	T1 + T2	5A+	non-coding RNA	ncRNA	TGAC
TRIAE_CS42_5AS_TGACv1_393235_AA1270150.1	5A	chr5A	138079992	T1 + T2	5A+	other	Hydroxyproline-rich glycoprotein family protein	TGAC
TRIAE_CS42_5AS_TGACv1_394352_AA1279770.1	5A	chr5A	139518885	T1 + T2	5A+	non-coding RNA	ncRNA	TGAC
TRIAE_CS42_5AS_TGACv1_395074_AA1282530.1	5A	chr5A	143730436	T1 + T2	5A+	metabolism	Glyoxylate reductase	TGAC
TRIAE_CS42_5AS_TGACv1_393580_AA1274130.1	5A	chr5A	155209029	T1 + T2	5A+	other	Endoplasmic reticulum, stress-associated Ramp4	TGAC
TRIAE_CS42_5AS_TGACv1_393726_AA1275550.1	5A	chr5A	162029855	T1 + T2	5A+	non-coding RNA	ncRNA; repeat associated	TGAC
TRIAE_CS42_5AS_TGACv1_392838_AA1265240.1	5A	chr5A	181399775	T1 + T2	5A+	homeobox	Homeobox protein knotted-1-like 2	TGAC
TRIAE_CS42_5AS_TGACv1_392838_AA1265240.2	5A	chr5A	181399775	T1 + T2	5A+	homeobox	Homeobox protein knotted-1-like 2	TGAC
TRIAE_CS42_5AS_TGACv1_392558_AA1260860.1	5A	chr5A	185647816	T1 + T2	5A+	transcription	SSXT protein; GRF1-interacting-factor	TGAC; Manual
TRIAE_CS42_5AS_TGACv1_394531_AA1280840.1	5A	chr5A	199145177	T1	5A-	transposon-associated	zinc ion binding, nucleic acid binding; putative retrotransposon	TGAC; Manual
TRIAE_CS42_5AS_TGACv1_393473_AA1272910.1	5A	chr5A	237953207	T1 + T2	5A-	No annotation	NA	NA
TRIAE_CS42_5AS_TGACv1_394776_AA1281770.1	5A	chr5A	248528260	T1 + T2	5A-	histone-related	Histone deacetylase 14 isoform	Manual
TRIAE_CS42_5AS_TGACv1_394776_AA1281770.3	5A	chr5A	248528260	T1 + T2	5A-	histone-related	Histone deacetylase 14 isoform	Manual
TRIAE_CS42_5AL_TGACv1_375493_AA1222690.2	5A	chr5A	265539274	T1 + T2	5A-	ubiquitin	BTB/POZ domain-containing protein	TGAC
TRIAE_CS42_5AL_TGACv1_374163_AA1192120.1	5A	chr5A	284690697	T2	5A-	other	Rho GTPase-activating protein gacA	TGAC
TRIAE_CS42_5AL_TGACv1_374657_AA1205780.1*	5A	chr5A	328545606	T1	5A-	No annotation	NA	NA
TRIAE_CS42_5AL_TGACv1_374025_AA1188070.1*	5A	chr5A	328818968	T1	5A+	transposon-associated	Retrotransposon, putative, Ty1-copia subclass	TGAC
TRIAE_CS42_5AL_TGACv1_374542_AA1202810.4*	5A	chr5A	333439847	T1 + T2	5A-	ubiquitin	RING/U-box superfamily protein; putative E3 ligase	TGAC; Manual
TRIAE_CS42_5AL_TGACv1_375857_AA1228100.1*	5A	chr5A	334343515	T1 + T2	5A-	non-coding RNA	ncRNA	TGAC
TRIAE_CS42_5AL_TGACv1_373986_AA1186560.2*	5A	chr5A	336456148	T1 + T2	5A+	cell cycle	Kinesin-like protein	TGAC
TRIAE_CS42_5AL_TGACv1_373986_AA1186560.3*	5A	chr5A	336456148	T1 + T2	5A+	cell cycle	Kinesin-like protein	TGAC
TRIAE_CS42_5AL_TGACv1_375949_AA1229270.2*	5A	chr5A	387399431	T2	5A-	transport	TauE superfamily	Manual
TRIAE_CS42_5AL_TGACv1_374727_AA1207530.1*	5A	chr5A	388637659	T1 + T2	5A-	other	DUF810 family protein	TGAC
TRIAE_CS42_5AL_TGACv1_376076_AA1231790.1	5A	chr5A	403283773	T1	5A+	other	tyrosine--tRNA ligase 1	Manual
TRIAE_CS42_5AL_TGACv1_376402_AA1236390.1	5A	chr5A	404531058	T1 + T2	5A-	metabolism	Acetate--CoA ligase	Manual
TRIAE_CS42_5AL_TGACv1_374322_AA1196910.1	5A	chr5A	408190618	T2	5A-	cell cycle	IMP dehydrogenase/GMP reductase; HAUS augmin-like complex subunit 5	TGAC; Manual
TRIAE_CS42_5AL_TGACv1_375361_AA1220430.2	5A	chr5A	413416970	T1 + T2	5A-	ubiquitin	RAD23, ubiquitin receptor, proteasome associated	Manual
TRIAE_CS42_5AL_TGACv1_376851_AA1241550.4	5A	chr5A	414772190	T2	5A+	heatshock	TPR repeat-containing thioredoxin TDX; heatshock related	TGAC; Manual
TRIAE_CS42_5AL_TGACv1_374560_AA1203240.1	5A	chr5A	417045347	T1	5A-	metabolism	Dihydrolipoyllysine-residue acetyltransferase component of pyruvate dehydrogenase complex	TGAC
TRIAE_CS42_5AL_TGACv1_374374_AA1198360.1	5A	chr5A	421856090	T1 + T2	5A-	ubiquitin	F-box protein-like	Manual
TRIAE_CS42_5AL_TGACv1_374321_AA1196890.1	5A	chr5A	422062336	T1 + T2	5A-	protease	Aspartyl aminopeptidase; Zinc peptidase-like superfamily	TGAC; Manual
TRIAE_CS42_5AL_TGACv1_376953_AA1242680.1	5A	chr5A	427317205	T1 + T2	5A-	non-coding RNA	ncRNA	TGAC
TRIAE_CS42_5AL_TGACv1_376953_AA1242690.1	5A	chr5A	427319739	T1 + T2	5A-	other	Hypersensitive induced response protein 3	TGAC
TRIAE_CS42_5AL_TGACv1_376953_AA1242690.2	5A	chr5A	427320059	T1 + T2	5A-	other	Hypersensitive induced response protein 3	TGAC
TRIAE_CS42_5AL_TGACv1_374498_AA1201570.1	5A	chr5A	434793971	T2	5A+	non-coding RNA	ncRNA	TGAC
TRIAE_CS42_5AL_TGACv1_374249_AA1195190.1	5A	chr5A	436603964	T1 + T2	5A+	transposon-associated	Transposon protein, CACTA, En/Spm sub-class	TGAC
TRIAE_CS42_5AL_TGACv1_374231_AA1194360.2	5A	chr5A	438141289	T1 + T2	5A-	metabolism	Monogalactosyldiacylglycerol synthase	Manual
TRIAE_CS42_5AL_TGACv1_374097_AA1190230.1	5A	chr5A	439551515	T1 + T2	5A+	ubiquitin	Ubiquitin, Polyubiquitin 14; NEDD8-like protein RUB1	TGAC; Manual
TRIAE_CS42_5AL_TGACv1_374097_AA1190260.1	5A	chr5A	439569122	T1 + T2	5A+	other	DNA-3-methyladenine glycosylase	TGAC
TRIAE_CS42_5AL_TGACv1_375721_AA1226170.1	5A	chr5A	439767852	T1 + T2	5A+	other	Bet1-like SNARE 1-1	TGAC
TRIAE_CS42_5AL_TGACv1_374675_AA1206250.1	5A	chr5A	439853084	T1	5A-	ubiquitin	RING/U-box superfamily protein, Zinc finger protein-like protein	TGAC
TRIAE_CS42_5AL_TGACv1_375845_AA1227990.1	5A	chr5A	444535471	T1 + T2	5A-	protease	Abi superfamily, CAAX protease	Manual
TRIAE_CS42_5AL_TGACv1_375845_AA1227980.1	5A	chr5A	444539760	T1	5A-	No annotation	NA	NA
TRIAE_CS42_5AL_TGACv1_378334_AA1252720.1	5A	chr5A	444849607	T1 + T2	5A-	other	Vacuolar processing enzyme 4	TGAC
TRIAE_CS42_5AL_TGACv1_376877_AA1241930.1	5A	chr5A	447310958	T1 + T2	5A-	No annotation	NA	NA
TRIAE_CS42_5AL_TGACv1_376877_AA1241920.1	5A	chr5A	447314890	T1	5A-	non-coding RNA	ncRNA	TGAC
TRIAE_CS42_5AL_TGACv1_374155_AA1191930.1	5A	chr5A	448605465	T2	5A-	transport	Potassium transporter	TGAC
TRIAE_CS42_5AL_TGACv1_374741_AA1207970.1	5A	chr5A	463451614	T2	5A-	homeobox	homeobox-leucine zipper protein	TGAC
TRIAE_CS42_5AL_TGACv1_378415_AA1253190.1	5A	chr5A	470075745	T2	5A+	ubiquitin	F-box protein	TGAC
TRIAE_CS42_5AL_TGACv1_374446_AA1200410.1	5A	chr5A	473092584	T1 + T2	5A+	peroxisome	Putative peroxisomal targeting signal 1 receptor	TGAC
TRIAE_CS42_5AL_TGACv1_374446_AA1200420.1	5A	chr5A	473195032	T1	5A+	peroxisome	Putative peroxisomal targeting signal 1 receptor	TGAC
TRIAE_CS42_5AL_TGACv1_376411_AA1236560.1	5A	chr5A	473423951	T1 + T2	5A+	cell cycle	SHAGGY-like kinase	Manual
TRIAE_CS42_5AL_TGACv1_376411_AA1236550.1	5A	chr5A	473427021	T1 + T2	5A+	other	ribonucleoside--diphosphate reductase large subunit partial match	Manual
TRIAE_CS42_5AL_TGACv1_374080_AA1189800.1	5A	chr5A	473625152	T1 + T2	5A+	other	Vacuolar protein sorting-associated protein; Sec3 superfamily	TGAC; Manual
TRIAE_CS42_5AL_TGACv1_374080_AA1189810.1	5A	chr5A	473637539	T1 + T2	5A+	other	Glycosyltransferase protein 2-like	TGAC
TRIAE_CS42_5AL_TGACv1_375394_AA1220930.4	5A	chr5A	474541233	T1 + T2	5A+	heatshock	HSP90 superfamily	Manual
TRIAE_CS42_5AL_TGACv1_375394_AA1220930.5	5A	chr5A	474541233	T2	5A+	heatshock	HSP90 superfamily	Manual
TRIAE_CS42_5AL_TGACv1_374413_AA1199590.1	5A	chr5A	475323308	T1 + T2	5A+	non-coding RNA	ncRNA	TGAC
TRIAE_CS42_5AL_TGACv1_377520_AA1247660.1	5A	chr5A	475464797	T1 + T2	5A+	ubiquitin	eIF3 n terminal; PCI/PINT associated module	Manual
TRIAE_CS42_5AL_TGACv1_375085_AA1215790.1	5A	chr5A	475524596	T1 + T2	5A+	cell wall	Fascilin-like arabinogalactan protein	Manual
TRIAE_CS42_5AL_TGACv1_374078_AA1189690.1	5A	chr5A	476435013	T1 + T2	5A+	protease	Serine carboxypeptidase-like protein 9	TGAC
TRIAE_CS42_5AL_TGACv1_374319_AA1196780.1	5A	chr5A	476667345	T1 + T2	5A-	cell wall	Pectin lyase-like superfamily protein; Polygalacturonase-like	TGAC; Manual
TRIAE_CS42_5AL_TGACv1_374195_AA1193180.2	5A	chr5A	477295158	T2	5A+	histone-related	2-oxoglutarate (2OG) and Fe(II)-dependent oxygenase superfamily protein; Lysine-specific demethylase JMJ30	TGAC; Manual
TRIAE_CS42_5AL_TGACv1_377986_AA1250630.1	5A	chr5A	524318116	T1 + T2	5A-	other	Generative cell specific-1; Hapless 2	TGAC; Manual
TRIAE_CS42_5BS_TGACv1_427448_AA1393420.1	5B	chr5B	52914927	T1 + T2	5A+	No annotation	NA	NA
TRIAE_CS42_5AS_TGACv1_393119_AA1268700.1	5A	chr5D	180466588	T1 + T2	5A-	metabolism	quinolinate synthase	TGAC
TRIAE_CS42_5DL_TGACv1_434064_AA1428250.1	5D	chr5D	207168354	T2	5A+	ubiquitin	E3 ubiquitin-protein ligase SDIR1	TGAC
TRIAE_CS42_5DL_TGACv1_433728_AA1420750.1	5D	chr5D	443143427	T1	5A+	transposon-associated	Transposon-related, RICESLEEPER 2-like	Manual
TRIAE_CS42_5DL_TGACv1_435337_AA1449220.1	5D	chr5D	458092027	T2	5A-	transposon-associated	Transposon-related	Manual
TRIAE_CS42_6AL_TGACv1_471516_AA1510240.1	6A	chr6A	555225210	T1 + T2	5A+	transposon-associated	Retrotransposon protein-like	Manual
TRIAE_CS42_6BL_TGACv1_503194_AA1627460.1	6B	chr6B	623718695	T1 + T2	5A-	other	Allene oxide cyclase 4	TGAC
TRIAE_CS42_U_TGACv1_641674_AA2101090.1	U	chr6B	719335147	T1	5A+	No annotation	NA	NA
TRIAE_CS42_7AS_TGACv1_571015_AA1843630.1	7A	chr7A	32210288	T1 + T2	5A-	non-translating	Non-translating	TGAC
TRIAE_CS42_7AL_TGACv1_556075_AA1754700.1	7A	chr7A	567001946	T1	5A+	transport	ABC transporter G family	Manual
TRIAE_CS42_7BS_TGACv1_592547_AA1940160.1	7B	chr7B	198610669	T1 + T2	5A+	No annotation	NA	NA
TRIAE_CS42_7BL_TGACv1_577371_AA1873630.1	7B	chr7B	692600853	T1 + T2	5A+	homeobox	Homeobox protein knotted-1-like 2	TGAC
TRIAE_CS42_7DS_TGACv1_621701_AA2023630.1	7D	chr7D	28807835	T1	5A+	transposon-associated	Transposon protein, Mutator sub-class	TGAC
TRIAE_CS42_7DS_TGACv1_622195_AA2034920.1	7D	chr7D	106414593	T1	5A-	cell wall	Callose synthase	Manual
TRIAE_CS42_4DL_TGACv1_343485_AA1135140.1	4D	chrUn	100323297	T2	5A-	heatshock	HSP70, DnaK	Manual
TRIAE_CS42_U_TGACv1_643349_AA2131010.1	U	chrUn	103526863	T2	5A-	histone-related	Histone superfamily protein; Histone H4 superfamily	TGAC; Manual
TRIAE_CS42_5AS_TGACv1_402215_AA1284070.1	5A	#N/A	#N/A	T1 + T2	5A-	ubiquitin	Ubiquitin, Polyubiquitin 4	TGAC
TRIAE_CS42_5AS_TGACv1_393696_AA1275280.2	5A	#N/A	#N/A	T1 + T2	5A-	ubiquitin	Polyubiquitin, Ubiquitin	TGAC
TRIAE_CS42_7BL_TGACv1_578302_AA1892720.1	7B	#N/A	#N/A	T2	5A-	heatshock	Retrotransposon putative; HEAT-STRESS-ASSOCIATED 32	TGAC; Manual
