# Supplementary material for: Ubiquitin-related genes are differentially expressed in isogenic lines contrasting for pericarp cell size and grain weight in hexaploid wheat
Source: BMC Plant Biol. 2018 Jan 25;18:22. doi: 10.1186/s12870-018-1241-5 (PMC5784548; doi:10.1186/s12870-018-1241-5)
Supplement: Supplementary file 8 — qRT-PCR primer sequences. (XLSX 9 kb) [file 12870_2018_1241_MOESM8_ESM.xlsx]

## Sheet: Brinton et al_Additional file 8
	Additional file 8: qRT-PCR primer sequences
	Transcript ID	Annotation	Forward primer (5'-3')	Reverse primer (5'-3')
	TRIAE_CS42_5AL_TGACv1_373986_AA1186560.2	kinesin *	GTGCTCAGAACAATGGAGCA	GCTGACAGCGGATGAAAATCG
	TRIAE_CS42_5AL_TGACv1_374727_AA1207530.1	DUF810 *	GAGTTCTTTTATGCCCGAACTG	AGTTCCATTGGTTGCTCCATTC
	TRIAE_CS42_5AL_TGACv1_376953_AA1242690.1	Hypersenstive induced response protein	GTAGTTGGCCATCTCACACTG	TGTTGGTTAGTTTGTAGTATGCA
	TRIAE_CS42_5AS_TGACv1_395074_AA1282530.1	Glyoxylate reductase	GACCTAGCAAACTCCCGTCT	ACCAAGCATCAGATGGGGAA
	TRIAE_CS42_7BL_TGACv1_577371_AA1873630.1	Homeobox protein knotted-1-like 2	CAGCAGCAAGATATGTGCTTCT	AGCATGGTACTTACTGTGACT
	* Transcripts located within the fine mapped region on chromosome 5A.
